# Supplementary material for: Tumor Necrosis Factor (TNF) blocking agents are associated with lower risk for Alzheimer’s disease in patients with rheumatoid arthritis and psoriasis
Source: PLoS One. 2020 Mar 23;15(3):e0229819. doi: 10.1371/journal.pone.0229819 (PMC7089534; doi:10.1371/journal.pone.0229819)
Supplement: S1 Table — (XLSX) [file pone.0229819.s007.xlsx]

## Sheet: Rheumatoid arthritis
Group	AD_disease	Other_disease	AD_control	Other_control
Female_Adult_White	330	110880	3900	11619420
Female_Adult_Nonwhite	80	42520	1300	9424430
Female_Senior_White	6540	138010	141010	5011280
Female_Senior_Nonwhite	1650	38210	40720	3108820
Male_Adult_White	220	34970	3510	9776300
Male_Adult_Nonwhite	40	11000	1140	7634030
Male_Senior_White	2250	55240	82740	4296780
Male_Senior_Nonwhite	410	11880	22570	2504020

## Sheet: ankylosing spondylitis
Group	AD_disease	Other_disease	AD_control	Other_control
Female_Senior_White	90	2460	141010	5011280
Female_Senior_Nonwhite	10	510	40720	3108820
Male_Senior_White	150	4620	82740	4296780
Male_Senior_Nonwhite	20	800	22570	2504020

## Sheet: Psoriasis
Group	AD_disease	Other_disease	AD_control	Other_control
Female_Adult_White	50	62380	3900	11619420
Female_Senior_White	1130	34280	141010	5011280
Female_Senior_Nonwhite	140	3980	40720	3108820
Male_Adult_White	50	52440	3510	9776300
Male_Adult_Nonwhite	10	10900	1140	7634030
Male_Senior_White	810	30690	82740	4296780
Male_Senior_Nonwhite	100	3500	22570	2504020

## Sheet: Psoriasis with arthropathy
Group	AD_disease	Other_disease	AD_control	Other_control
Female_Senior_White	130	6500	141010	5011280
Female_Senior_Nonwhite	10	920	40720	3108820
Male_Adult_White	20	13630	3510	9776300
Male_Senior_White	210	10620	82740	4296780
Male_Senior_Nonwhite	20	2120	22570	2504020

## Sheet: Inflammatory bowel disease
Group	AD_disease	Other_disease	AD_control	Other_control
Female_Adult_White	30	34480	3900	11619420
Female_Adult_Nonwhite	10	8640	1300	9424430
Female_Senior_White	880	15080	141010	5011280
Female_Senior_Nonwhite	170	1930	40720	3108820
Male_Adult_White	20	24020	3510	9776300
Male_Senior_White	330	7070	82740	4296780
Male_Senior_Nonwhite	70	970	22570	2504020

## Sheet: ulcerative colitis
Group	AD_disease	Other_disease	AD_control	Other_control
Female_Adult_White	30	33010	3900	11619420
Female_Senior_White	960	20930	141010	5011280
Female_Senior_Nonwhite	170	3460	40720	3108820
Male_Adult_White	30	26970	3510	9776300
Male_Senior_White	530	16420	82740	4296780
Male_Senior_Nonwhite	90	2720	22570	2504020

## Sheet: Cohorn's disease
Group	AD_disease	Other_disease	AD_control	Other_control
Female_Adult_White	240	46180	3900	11619420
Female_Adult_Nonwhite	50	13410	1300	9424430
Female_Senior_White	810	18360	141010	5011280
Female_Senior_Nonwhite	150	3390	40720	3108820
Male_Adult_White	150	34490	3510	9776300
Male_Adult_Nonwhite	30	10000	1140	7634030
Male_Senior_White	500	13120	82740	4296780
Male_Senior_Nonwhite	70	2240	22570	2504020

## Sheet: Group count
Disease	group count
Rheumatoid arthritis	458170
ankylosing spondylitis	24590
Psoriasis	213640
Psoriasis with arthropathy	59270
Inflammatory bowel disease	100790
ulcerative colitis	122330
Crohn's disease	143840
Non-disease	54727360
