# Supplementary material for: Tumor Necrosis Factor (TNF) blocking agents are associated with lower risk for Alzheimer’s disease in patients with rheumatoid arthritis and psoriasis
Source: PLoS One. 2020 Mar 23;15(3):e0229819. doi: 10.1371/journal.pone.0229819 (PMC7089534; doi:10.1371/journal.pone.0229819)
Supplement: S2 Table — (XLSX) [file pone.0229819.s008.xlsx]

## Sheet: Rheumatoid arthritis
Group	Dementia_disease	Other_disease	Dementia_control	Other_control
Female_Adult_White	3390	107820	52290	11571030
Female_Adult_Nonwhite	1260	41340	17780	9407960
Female_Senior_White	18810	125740	353460	4798830
Female_Senior_Nonwhite	4660	35200	102040	3047500
Male_Adult_White	1320	33860	48210	9731610
Male_Adult_Nonwhite	310	10740	17500	7617680
Male_Senior_White	6920	50570	230300	4149220
Male_Senior_Nonwhite	1350	10940	65140	2461450

## Sheet: ankylosing spondylitis
Group	Dementia_disease	Other_disease	Dementia_control	Other_control
Female_Adult_White	60	5580	52290	11571030
Female_Adult_Nonwhite	10	1370	17780	9407960
Female_Senior_White	270	2290	353460	4798830
Female_Senior_Nonwhite	50	470	102040	3047500
Male_Adult_White	80	6570	48210	9731610
Male_Adult_Nonwhite	10	2100	17500	7617680
Male_Senior_White	470	4290	230300	4149220
Male_Senior_Nonwhite	80	740	65140	2461450

## Sheet: Psoriasis
Group	Dementia_disease	Other_disease	Dementia_control	Other_control
Female_Adult_White	600	61830	52290	11571030
Female_Adult_Nonwhite	100	11920	17780	9407960
Female_Senior_White	2960	32460	353460	4798830
Female_Senior_Nonwhite	340	3780	102040	3047500
Male_Adult_White	580	51920	48210	9731610
Male_Adult_Nonwhite	90	10830	17500	7617680
Male_Senior_White	2230	29270	230300	4149220
Male_Senior_Nonwhite	250	3350	65140	2461450

## Sheet: Psoriasis with arthropathy
Group	Dementia_disease	Other_disease	Dementia_control	Other_control
Female_Adult_White	100	12620	52290	11571030
Female_Adult_Nonwhite	10	2280	17780	9407960
Female_Senior_White	390	6250	353460	4798830
Female_Senior_Nonwhite	40	900	102040	3047500
Male_Adult_White	100	13540	48210	9731610
Male_Adult_Nonwhite	10	9800	17500	7617680
Male_Senior_White	610	10220	230300	4149220
Male_Senior_Nonwhite	60	2080	65140	2461450

## Sheet: Inflammatory bowel disease
Group	Dementia_disease	Other_disease	Dementia_control	Other_control
Female_Adult_White	520	34000	52290	11571030
Female_Adult_Nonwhite	120	8530	17780	9407960
Female_Senior_White	2220	13740	353460	4798830
Female_Senior_Nonwhite	380	1720	102040	3047500
Male_Adult_White	310	23730	48210	9731610
Male_Adult_Nonwhite	90	6610	17500	7617680
Male_Senior_White	930	6470	230300	4149220
Male_Senior_Nonwhite	190	850	65140	2461450

## Sheet: ulcerative colitis
Group	Dementia_disease	Other_disease	Dementia_control	Other_control
Female_Adult_White	330	32710	52290	11571030
Female_Adult_Nonwhite	70	8940	17780	9407960
Female_Senior_White	2510	19380	353460	4798830
Female_Senior_Nonwhite	420	3220	102040	3047500
Male_Adult_White	250	26750	48210	9731610
Male_Adult_Nonwhite	50	7260	17500	7617680
Male_Senior_White	1480	15460	230300	4149220
Male_Senior_Nonwhite	250	2560	65140	2461450

## Sheet: Cohorn's disease
Group	Dementia_disease	Other_disease	Dementia_control	Other_control
Female_Adult_White	690	45730	52290	11571030
Female_Adult_Nonwhite	140	13320	17780	9407960
Female_Senior_White	1980	17190	353460	4798830
Female_Senior_Nonwhite	350	3190	102040	3047500
Male_Adult_White	400	34240	48210	9731610
Male_Adult_Nonwhite	90	9940	17500	7617680
Male_Senior_White	1210	12420	230300	4149220
Male_Senior_Nonwhite	180	2130	65140	2461450

## Sheet: Count
Disease	group count
Rheumatoid arthritis	458170
ankylosing spondylitis	24590
Psoriasis	213640
Psoriasis with arthropathy	59270
Inflammatory bowel disease	100790
ulcerative colitis	122330
Crohn's disease	143840
Non-disease	54727360
