# Supplementary material for: Tumor Necrosis Factor (TNF) blocking agents are associated with lower risk for Alzheimer’s disease in patients with rheumatoid arthritis and psoriasis
Source: PLoS One. 2020 Mar 23;15(3):e0229819. doi: 10.1371/journal.pone.0229819 (PMC7089534; doi:10.1371/journal.pone.0229819)
Supplement: S3 Table — The analysis excluded patients with a prescription history of a TNF blocker and methotrexate. (XLSX) [file pone.0229819.s009.xlsx]

## Sheet: Etanercept_dementia
Group	Dementia_drug	Other_drug	Dementia_control	Other_control
Female_Adult_White	20	2630	4840	86560
Female_Senior_White	110	1590	17250	96690
Female_Senior_Nonwhite	30	290	4330	29410
Male_Adult_White	10	1030	1900	27040
Male_Senior_White	40	780	6780	39280

## Sheet: Etanercept_AD
Group	AD_drug	Other_drug	AD_control	Other_control
Female_Senior_White	30	1700	6460	108290
Female_Senior_Nonwhite	10	310	1600	32260

## Sheet: Adalimumab_dementia
Group	Dementia_drug	Other_drug	Dementia_control	Other_control
Female_Adult_White	40	2190	4840	86560
Female_Senior_White	80	1200	17250	96690
Female_Senior_Nonwhite	20	240	4330	29410
Male_Adult_White	10	960	1900	27040
Male_Senior_White	40	560	6780	39280

## Sheet: Adalimumab_AD
Group	AD_drug	Other_drug	AD_control	Other_control
Female_Senior_White	20	1260	6460	108290
Male_Senior_White	10	580	2560	43860

## Sheet: Infliximab_dementia
Group	Dementia_drug	Other_drug	Dementia_control	Other_control
Female_Adult_White	10	840	4840	86560
Female_Senior_White	100	1070	17250	96690
Female_Senior_Nonwhite	20	170	4330	29410
Male_Senior_White	30	440	6780	39280

## Sheet: Infliximab_AD
Group	AD_drug	Other_drug	AD_control	Other_control
Female_Senior_White	40	1150	6460	108290
Male_Senior_White	10	460	2560	43860

## Sheet: Methotrexate_dementia
Group	Dementia_drug	Other_drug	Dementia_control	Other_control
Female_Adult_White	260	17990	4840	86560
Female_Adult_Nonwhite	60	5550	1640	35210
Female_Senior_White	2910	24270	17250	96690
Female_Senior_Nonwhite	570	5060	4330	29410
Male_Adult_White	80	5040	1900	27040
Male_Adult_Nonwhite	20	1220	460	9530
Male_Senior_White	1060	10050	6780	39280
Male_Senior_Nonwhite	130	1340	1360	9610

## Sheet: Methotrexate_AD
Group	AD_drug	Other_drug	AD_control	Other_control
Female_Senior_White	1020	26460	6460	108290
Female_Senior_Nonwhite	210	5450	1600	32260
Male_Senior_White	360	10870	2560	43860
Male_Senior_Nonwhite	40	1440	460	10570

## Sheet: drug group size for dementia
drug group	group count
Etanercept	7510
Adalimumab	6110
Infliximab	3390
Methotrexate	76890
No drug	379020

## Sheet: drug group size for AD
drug group	group count
Etanercept	2990
Adalimumab	2210
Infliximab	1910
Methotrexate	46020
No drug	207100
