# Supplementary material for: Tumor Necrosis Factor (TNF) blocking agents are associated with lower risk for Alzheimer’s disease in patients with rheumatoid arthritis and psoriasis
Source: PLoS One. 2020 Mar 23;15(3):e0229819. doi: 10.1371/journal.pone.0229819 (PMC7089534; doi:10.1371/journal.pone.0229819)
Supplement: S6 Table — (XLSX) [file pone.0229819.s012.xlsx]

## Sheet: Etanercept_dementia
Group	Dementia_drug	Other_drug	Dementia_control	Other_control
Female_Adult_White_Nometh	30	1650	760	69430
Female_Senior_White_Nometh	50	640	3650	38380
Male_Adult_White_Nometh	20	1940	680	59800
Male_Senior_White_Nometh	40	720	2940	38200
Female_Adult_White_meth	10	1080	40	5210
Female_Senior_White_meth	20	530	350	4030
Male_Senior_White_meth	20	320	230	2750

## Sheet: Etanercept_AD
Group	AD_drug	Other_drug	AD_control	Other_control
Female_Senior_White_Nometh	10	670	1370	40660
Male_Senior_White_Nometh	10	750	1070	40070
Female_Senior_White_meth	10	540	110	4270

## Sheet: Adalimumab_dementia
Group	Dementia_drug	Other_drug	Dementia_control	Other_control
Female_Adult_White_Nometh	30	2730	760	69430
Female_Senior_White_Nometh	40	690	3650	38380
Male_Adult_White_Nometh	20	3040	680	59800
Male_Senior_White_Nometh	10	730	2940	38200
Female_Adult_White_meth	20	1810	40	5210
Female_Senior_White_meth	30	580	350	4030
Male_Adult_White_meth	10	1240	40	3190
Male_Senior_White_meth	20	370	230	2750

## Sheet: Adalimumab_AD
Group	AD_drug	Other_drug	AD_control	Other_control
Female_Senior_White_Nometh	10	720	1370	40660
Female_Senior_White_meth	10	600	110	4270

## Sheet: Infliximab_dementia
Group	Dementia_drug	Other_drug	Dementia_control	Other_control
Female_Senior_White_Nometh	20	260	3650	38380
Male_Senior_White_Nometh	10	220	2940	38200
Female_Senior_White_meth	20	390	350	4030
Male_Senior_White_meth	10	190	230	2750

## Sheet: Infliximab_AD
Group	AD_drug	Other_drug	AD_control	Other_control
Female_Senior_White_Nometh	10	260	1370	40660

## Sheet: drug group size for dementia
drug group	group count
Etanercept	8680
Adalimumab	12920
Infliximab	3090
No TNF	277720

## Sheet: drug group size for AD
drug group	group count
Etanercept	2550
Adalimumab	2770
Infliximab	1220
No TNF	102470
