# Supplementary material for: Tumor Necrosis Factor (TNF) blocking agents are associated with lower risk for Alzheimer’s disease in patients with rheumatoid arthritis and psoriasis
Source: PLoS One. 2020 Mar 23;15(3):e0229819. doi: 10.1371/journal.pone.0229819 (PMC7089534; doi:10.1371/journal.pone.0229819)
Supplement: S7 Table — (XLSX) [file pone.0229819.s013.xlsx]

## Sheet: Etanercept_dementia
Group	Dementia_drug	Other_drug	Dementia_nodrug	Other_nodrug
Gender
Female	170	5180	29090	252640
Male	60	2120	10850	87390
Age
18-65	40	4460	9010	159500
>65	190	2810	30080	177020
Race
Caucasian	190	6160	31940	255390
Non-Caucasian	40	1140	8020	84730

## Sheet: Etanercept_AD
Group	Dementia_drug	Other_drug	Dementia_nodrug	Other_nodrug
Race
Caucasian	40	2540	9100	153340
Non-Caucasian	10	410	2030	42630

## Sheet: Adalimumab_dementia
Group	Dementia_drug	Other_drug	Dementia_nodrug	Other_nodrug
Gender
Female	140	4160	29090	252640
Male	50	1760	10850	87390
Age
18-65	60	3830	9010	159500
>65	140	2070	30080	177020
Race
Caucasian	170	4950	31940	255390
Non-Caucasian	30	970	8020	84730

## Sheet: Adalimumab_AD
Group	Dementia_drug	Other_drug	Dementia_nodrug	Other_nodrug
Gender
Female	30	1510	8100	141200
Male	10	660	3030	54720

## Sheet: Infliximab_dementia
Group	Dementia_drug	Other_drug	Dementia_nodrug	Other_nodrug
Gender
Female	140	2720	29090	252640
Male	30	500	10850	87390
Age
18-65	20	1450	9010	159500
>65	150	1750	30080	177020
Race
Caucasian	150	2720	31940	255390
Non-Caucasian	30	500	8020	84730

## Sheet: Infliximab_AD
Group	Dementia_drug	Other_drug	Dementia_nodrug	Other_nodrug
Gender
Female	50	1340	8100	141200
Male	10	510	3030	54720
