# Supplementary material for: Tumor Necrosis Factor (TNF) blocking agents are associated with lower risk for Alzheimer’s disease in patients with rheumatoid arthritis and psoriasis
Source: PLoS One. 2020 Mar 23;15(3):e0229819. doi: 10.1371/journal.pone.0229819 (PMC7089534; doi:10.1371/journal.pone.0229819)
Supplement: S8 Table — The analysis excluded patients with a prescription history of a TNF blocker and methotrexate. (XLSX) [file pone.0229819.s014.xlsx]

## Sheet: Etanercept>65
Group	Dementia_drug	Other_drug	Dementia_control	Other_control
Female_Senior_White	110	1590	17250	96690
Female_Senior_Nonwhite	30	290	4330	29410
Male_Senior_White	40	780	6780	39280

## Sheet: Etanercept>65_insurance
Group	Dementia_drug	Other_drug	Dementia_control	Other_control
Female_Senior_White_Medicare	90	1000	12420	61140
Female_Senior_White_Other	30	630	5100	37000
Female_Senior_Nonwhite_Medicare	20	170	3040	15690
Male_Senior_White_Medicare	30	480	4790	24420
Male_Senior_White_Other	20	310	2120	15460

## Sheet: Adalimumab>65
Group	Dementia_drug	Other_drug	Dementia_control	Other_control
Female_Senior_White	80	1200	17250	96690
Female_Senior_Nonwhite	20	240	4330	29410
Male_Senior_White	40	560	6780	39280

## Sheet: Adalimumab>65_insurance
Group	Dementia_drug	Other_drug	Dementia_control	Other_control
Female_Senior_White_Medicare	60	790	12420	61140
Female_Senior_White_Other	20	420	5100	37000
Female_Senior_Nonwhite_Medicare	20	140	3040	15690
Male_Senior_White_Medicare	30	350	4790	24420

## Sheet: Infliximab>65
Group	Dementia_drug	Other_drug	Dementia_control	Other_control
Female_Senior_White	100	1070	17250	96690
Female_Senior_Nonwhite	20	170	4330	29410
Male_Senior_White	30	440	6780	39280

## Sheet: Infliximab>65_insurance
Group	Dementia_drug	Other_drug	Dementia_control	Other_control
Female_Senior_White_Medicare	80	790	12420	61140
Female_Senior_White_Other	10	300	5100	37000
Female_Senior_Nonwhite_Medicare	10	120	3040	15690
Male_Senior_White_Medicare	30	310	4790	24420

## Sheet: Etanercept_18-65
Group	Dementia_drug	Other_drug	Dementia_control	Other_control
Female_Adult_White	20	2630	4840	86560

## Sheet: Etanercept_18-65_insurance
Group	Dementia_drug	Other_drug	Dementia_control	Other_control
Private	20	1890	2140	50170

## Sheet: Adalimumab_18-65
Group	Dementia_drug	Other_drug	Dementia_control	Other_control
Female_Adult_White	40	2190	4840	86560

## Sheet: Adalimumab_18-65_insuance
Group	Dementia_drug	Other_drug	Dementia_control	Other_control
Private	20	1560	2140	50170
No_Private	20	640	2780	37270
