# Supplementary material for: Tumor Necrosis Factor (TNF) blocking agents are associated with lower risk for Alzheimer’s disease in patients with rheumatoid arthritis and psoriasis
Source: PLoS One. 2020 Mar 23;15(3):e0229819. doi: 10.1371/journal.pone.0229819 (PMC7089534; doi:10.1371/journal.pone.0229819)
Supplement: S9 Table — (XLSX) [file pone.0229819.s015.xlsx]

## Sheet: Etanercept_RA_dementia
Group	Dementia_drug	Other_drug	Dementia_control	Other_control
Female_Adult_White	20	2630	59270	11811850
Female_Senior_White	110	1590	380480	4971280
Female_Senior_Nonwhite	30	290	107770	3086560
Male_Adult_White	10	1030	51700	9891690
Male_Senior_White	40	780	243560	4255410

## Sheet: Etanercept_RA_AD
Group	AD_drug	Other_drug	AD_control	Other_control
Female_Senior_White	30	1700	151320	5200440
Female_Senior_Nonwhite	10	310	42930	3151390

## Sheet: Adalimumab_RA_dementia
Group	Dementia_drug	Other_drug	Dementia_control	Other_control
Female_Adult_White	40	2190	59270	11811850
Female_Senior_White	80	1200	380480	4971280
Female_Senior_Nonwhite	20	240	107770	3086560
Male_Adult_White	10	960	51700	9891690
Male_Senior_White	40	560	243560	4255410

## Sheet: Adalimumab_RA_AD
Group	AD_drug	Other_drug	AD_control	Other_control
Female_Senior_White	20	1260	151320	5200440
Male_Senior_White	10	580	87740	4411240

## Sheet: Infliximab_RA_dementia
Group	Dementia_drug	Other_drug	Dementia_control	Other_control
Female_Adult_White	10	840	59270	11811850
Female_Senior_White	100	1070	380480	4971280
Female_Senior_Nonwhite	20	170	107770	3086560
Male_Senior_White	30	440	243560	4255410

## Sheet: Infliximab_RA_AD
Group	AD_drug	Other_drug	AD_control	Other_control
Female_Senior_White	40	1150	151320	5200440
Male_Senior_White	10	460	87740	4411240

## Sheet: group size for RA
	group count (>=18)	group count (>65)
Etanercept	7510	2990
Adalimumab	6110	2210
Infliximab	3390	1910
General population	55653410	15668160

## Sheet: Etanercept_Psoriasis_dementia
Group	Dementia_drug	Other_drug	Dementia_control	Other_control
Female_Adult_White	30	1650	59270	11811850
Female_Senior_White	50	640	380480	4971280
Male_Adult_White	20	1940	51700	9891690
Male_Senior_White	40	720	243560	4255410

## Sheet: Etanercept_Psoriasis_AD
Group	AD_drug	Other_drug	AD_control	Other_control
Female_Senior_White	10	670	151320	5200440
Male_Senior_White	10	750	87740	4411240

## Sheet: Adalimumab_Psoriasis_dementia
Group	Dementia_drug	Other_drug	Dementia_control	Other_control
Female_Adult_White	30	2730	59270	11811850
Female_Senior_White	40	690	380480	4971280
Male_Adult_White	20	3040	51700	9891690
Male_Senior_White	10	730	243560	4255410

[truncated: 4 more sheets: Adalimumab_Psoriasis_AD, Infliximab_Psoriasis_dementia, Infliximab_Psoriasis_AD, group size for Psoriasis]
