# Supplementary material for: Tumor Necrosis Factor (TNF) blocking agents are associated with lower risk for Alzheimer’s disease in patients with rheumatoid arthritis and psoriasis
Source: PLoS One. 2020 Mar 23;15(3):e0229819. doi: 10.1371/journal.pone.0229819 (PMC7089534; doi:10.1371/journal.pone.0229819)
Supplement: S10 Table — (XLSX) [file pone.0229819.s016.xlsx]

## Sheet: RA_AD_BMI
Group	AD_disease	Other_disease	AD_control	Other_control
Female_Adult_White_norm	90	32720	1310	3008230
Female_Adult_Nonwhite_norm	20	8660	360	1149830
Female_Senior_White_norm	2930	46820	61170	1087300
Female_Senior_Nonwhite_norm	540	9030	11930	251930
Male_Adult_White_norm	80	8570	1180	1972080
Male_Senior_White_norm	930	16420	34640	739530
Male_Senior_Nonwhite_norm	150	3090	7240	202040
Female_Adult_White_obse	130	52780	1360	3038580
Female_Adult_Nonwhite_obse	30	21620	460	1540130
Female_Senior_White_obse	1540	54000	28240	1283840
Female_Senior_Nonwhite_obse	400	15370	6850	364980
Male_Adult_White_obse	70	16920	1220	2516530
Male_Adult_Nonwhite_obse	20	4480	270	984080
Male_Senior_White_obse	580	22210	17810	1145770
Male_Senior_Nonwhite_obse	90	3580	3100	239630

## Sheet: RA_AD_smoking
Group	AD_disease	Other_disease	AD_control	Other_control
Female_Adult_White_nonsmoker	150	57700	2210	4331830
Female_Adult_Nonwhite_nonsmoker	30	18290	570	1667540
Female_Senior_White_nonsmoker	4320	83800	83300	1980740
Female_Senior_Nonwhite_nonsmoker	860	16730	15730	406930
Male_Adult_White_nonsmoker	70	14920	1740	3078820
Male_Senior_White_nonsmoker	1290	29880	46440	1547750
Male_Senior_Nonwhite_nonsmoker	190	4370	8050	291000
Female_Adult_White_smoker	20	16040	370	1013370
Female_Senior_White_smoker	150	6490	3290	174270
Female_Senior_Nonwhite_smoker	3290	174270	770	42660
Male_Adult_White_smoker	20	6620	400	1157910
Male_Senior_White_smoker	60	3610	2810	207660
Male_Senior_Nonwhite_smoker	20	820	770	55430

## Sheet: RA_AD_alcohol
Group	AD_disease	Other_disease	AD_control	Other_control
Female_Adult_White_nondrinker	110	34060	1420	2053940
Female_Adult_Nonwhite_nondrinker	20	11000	370	835450
Female_Senior_White_nondrinker	3020	50350	55500	1035320
Female_Senior_Nonwhite_nondrinker	660	10850	11210	234000
Male_Adult_White_nondrinker	50	8330	1090	1332810
Male_Senior_White_nondrinker	830	15900	27290	684640
Male_Senior_Nonwhite_nondrinker	120	2400	5180	141430
Female_Adult_White_alcoh	50	21750	550	1628730
Female_Adult_Nonwhite_alcoh	10	5180	130	465080
Female_Senior_White_alcoh	570	19320	10970	532150
Female_Senior_Nonwhite_alcoh	50	2400	1110	73030
Male_Adult_White_alcoh	50	8890	620	1644910
Male_Adult_Nonwhite_alcoh	10	1950	140	502570
Male_Senior_White_alcoh	320	11510	10490	622510
Male_Senior_Nonwhite_alcoh	40	1270	1250	92660
