# Supplementary material for: Tumor Necrosis Factor (TNF) blocking agents are associated with lower risk for Alzheimer’s disease in patients with rheumatoid arthritis and psoriasis
Source: PLoS One. 2020 Mar 23;15(3):e0229819. doi: 10.1371/journal.pone.0229819 (PMC7089534; doi:10.1371/journal.pone.0229819)
Supplement: S11 Table — (XLSX) [file pone.0229819.s017.xlsx]

## Sheet: Etanercept_RA_dementia_BMI
Group	Dementia_drug	Other_drug	Dementia_control	Other_control
Female_Senior_White_normal	50	680	7320	29890
Female_Senior_Nonwhite_normal	20	120	1290	5790
Male_Senior_White_normal	20	240	2680	10580
Female_Adult_White_obse	10	1270	1920	40270
Female_Senior_White_obse	40	710	4750	38290
Male_Senior_White_obse	10	390	1990	15840

## Sheet: Adalimumab_RA_dementia_BMI
Group	Dementia_drug	Other_drug	Dementia_control	Other_control
Female_Adult_White_normal	10	830	1270	22340
Female_Senior_White_normal	40	490	7320	29890
Female_Adult_White_obse	20	1140	1920	40270
Female_Senior_White_obse	20	530	4750	38290
Male_Senior_White_obse	20	280	1990	15840

## Sheet: Infliximab_RA_dementia_BMI
Group	Dementia_drug	Other_drug	Dementia_control	Other_control
Female_Senior_White_normal	40	390	7320	29890
Male_Senior_White_normal	10	130	2680	10580
Female_Senior_White_obse	30	480	4750	38290
Male_Senior_White_obse	10	220	1990	15840

## Sheet: Methotrexate_RA_dementia_BMI
Group	Dementia_drug	Other_drug	Dementia_control	Other_control
Female_Adult_White_norm	80	5970	1270	22340
Female_Adult_Nonwhite_norm	10	1650	400	5870
Female_Senior_White_norm	1490	9790	7320	29890
Female_Senior_Nonwhite_norm	260	1870	1290	5790
Male_Adult_White_norm	20	1370	650	6390
Male_Senior_White_norm	540	3580	2680	10580
Male_Senior_Nonwhite_norm	70	570	490	2140
Female_Adult_White_obse	130	9920	1920	40270
Female_Adult_Nonwhite_obse	30	3770	660	16610
Female_Senior_White_obse	770	10950	4750	38290
Female_Senior_Nonwhite_obse	190	2670	1240	11170
Male_Adult_White_obse	40	2930	580	12440
Male_Senior_White_obse	310	4630	1990	15840
Male_Senior_Nonwhite_obse	40	560	300	2700
