# Supplementary material for: Tumor Necrosis Factor (TNF) blocking agents are associated with lower risk for Alzheimer’s disease in patients with rheumatoid arthritis and psoriasis
Source: PLoS One. 2020 Mar 23;15(3):e0229819. doi: 10.1371/journal.pone.0229819 (PMC7089534; doi:10.1371/journal.pone.0229819)
Supplement: S13 Table — (XLSX) [file pone.0229819.s019.xlsx]

## Sheet: Etanercept_RA_dementia_alcohol
Group	Dementia_drug	Other_drug	Dementia_control	Other_control
Female_Adult_White_nondrinker	10	900	2060	26700
Female_Senior_White_nondrinker	60	670	7350	32100
Female_Senior_Nonwhite_nondrinker	20	130	1460	6720
Male_Senior_White_nondrinker	20	250	2200	10250

## Sheet: Adalimumab_RA_dementia_alcohol
Group	Dementia_drug	Other_drug	Dementia_control	Other_control
Female_Adult_White_nondrinker	10	750	2060	26700
Female_Senior_White_nondrinker	40	550	7350	32100
Female_Senior_Nonwhite_nondrinker	10	100	1460	6720

## Sheet: Infliximab_RA_dementia_alcohol
Group	Dementia_drug	Other_drug	Dementia_control	Other_control
Female_Senior_White_nondrinker	50	440	7350	32100
Female_Senior_Nonwhite_nondrinker	10	70	1460	6720
Male_Senior_White_nondrinker	20	140	2200	10250

## Sheet: Methotrexate_RA_dementia_alcoho
Group	Dementia_drug	Other_drug	Dementia_control	Other_control
Female_Adult_White_nondrinker	110	6720	2060	26700
Female_Adult_Nonwhite_nondrinker	20	2270	800	8170
Female_Senior_White_nondrinker	1590	11090	7350	32100
Female_Senior_Nonwhite_nondrinker	330	2360	1460	6720
Male_Adult_White_nondrinker	20	1530	300	6130
Male_Senior_White_nondrinker	510	3700	2200	10250
Male_Senior_Nonwhite_nondrinker	60	470	350	1590
