# Supplementary material for: Tumor Necrosis Factor (TNF) blocking agents are associated with lower risk for Alzheimer’s disease in patients with rheumatoid arthritis and psoriasis
Source: PLoS One. 2020 Mar 23;15(3):e0229819. doi: 10.1371/journal.pone.0229819 (PMC7089534; doi:10.1371/journal.pone.0229819)
Supplement: S14 Table — (XLSX) [file pone.0229819.s020.xlsx]

## Sheet: Etanercept_RA_dementia_hyper
Group	Dementia_drug	Other_drug	Dementia_control	Other_control
Female_Adult_White_hyper	20	1130	4650	46030
Female_Senior_White_hyper	120	1300	17400	81890
Female_Senior_Nonwhite_hyper	30	250	4290	24180
Male_Adult_White_hyper	10	560	1850	16750
Male_Senior_White_hyper	40	650	6790	34270

## Sheet: Adalimumab_RA_dementia_hyper
Group	Dementia_drug	Other_drug	Dementia_control	Other_control
Female_Adult_White_hyper	30	1050	4650	46030
Female_Senior_White_hyper	90	960	17400	81890
Female_Senior_Nonwhite_hyper	20	200	4290	24180
Male_Adult_White_hyper	10	560	1850	16750
Male_Senior_White_hyper	30	480	6790	34270

## Sheet: Infliximab_RA_dementia_hyper
Group	Dementia_drug	Other_drug	Dementia_control	Other_control
Female_Adult_White_hyper	10	390	4650	46030
Female_Senior_White_hyper	100	880	17400	81890
Female_Senior_Nonwhite_hyper	20	150	4290	24180
Male_Senior_White_hyper	30	380	6790	34270

## Sheet: Methotrexate_RA_dementia_hyper
Group	Dementia_drug	Other_drug	Dementia_control	Other_control
Female_Adult_White_hyper	200	9070	4650	46030
Female_Adult_Nonwhite_hyper	60	3550	1670	19950
Female_Senior_White_hyper	2890	20560	17400	81890
Female_Senior_Nonwhite_hyper	610	4780	4290	24180
Male_Adult_White_hyper	70	3070	1850	16750
Male_Adult_Nonwhite_hyper	10	800	460	5610
Male_Senior_White_hyper	1060	8710	6790	34270
Male_Senior_Nonwhite_hyper	130	1240	1320	7680
