# Supplementary material for: Tumor Necrosis Factor (TNF) blocking agents are associated with lower risk for Alzheimer’s disease in patients with rheumatoid arthritis and psoriasis
Source: PLoS One. 2020 Mar 23;15(3):e0229819. doi: 10.1371/journal.pone.0229819 (PMC7089534; doi:10.1371/journal.pone.0229819)
Supplement: S15 Table — (XLSX) [file pone.0229819.s021.xlsx]

## Sheet: Etanercept_RA_dementia_NSAID
Group	Dementia_drug	Other_drug	Dementia_control	Other_control
Female_Adult_White_NSAID	30	2590	4840	72610
Female_Senior_White_NSAID	120	1670	16580	79710
Female_Senior_Nonwhite_NSAID	30	290	3520	18410
Male_Adult_White_NSAID	10	1030	1850	22570
Male_Senior_White_NAID	40	830	6590	33040

## Sheet: Adalimumab_RA_dementia_NSAID
Group	Dementia_drug	Other_drug	Dementia_control	Other_control
Female_Adult_White_NSAID	40	2190	4840	72610
Female_Senior_White_NSAID	90	1250	16580	79710
Female_Senior_Nonwhite_NSAID	20	230	3520	18410
Male_Adult_White_NSAID	20	950	1850	22570
Male_Senior_White_NSAID	40	570	6590	33040

## Sheet: Infliximab_RA_dementia_NSAID
Group	Dementia_drug	Other_drug	Dementia_control	Other_control
Female_Adult_White_NSAID	10	830	4840	72610
Female_Senior_White_NSAID	100	1100	16580	79710
Female_Senior_Nonwhite_NSAID	20	170	3520	18410
Male_Adult_White_NSAID	10	300	1850	22570
Male_Senior_White_NSAID	40	460	6590	33040

## Sheet: Methotrexate_RA_dementia_NSAID
Group	Dementia_drug	Other_drug	Dementia_control	Other_control
Female_Adult_White_NSAID	280	18420	4840	72610
Female_Adult_Nonwhite_NSAID	70	6190	1560	23950
Female_Senior_White_NSAID	3130	25400	16580	79710
Female_Senior_Nonwhite_NSAID	630	5540	3520	18410
Male_Adult_White_NSAID	80	5170	1850	22570
Male_Adult_Nonwhite_NSAID	20	1310	410	6250
Male_Senior_White_NSAID	1150	10660	6590	33040
Male_Senior_Nonwhite_NSAID	140	1460	1130	5860
