# Supplementary material for: Tumor Necrosis Factor (TNF) blocking agents are associated with lower risk for Alzheimer’s disease in patients with rheumatoid arthritis and psoriasis
Source: PLoS One. 2020 Mar 23;15(3):e0229819. doi: 10.1371/journal.pone.0229819 (PMC7089534; doi:10.1371/journal.pone.0229819)
Supplement: S16 Table — (XLSX) [file pone.0229819.s022.xlsx]

## Sheet: Etanercept_RA_dementia_Steroids
Group	Dementia_drug	Other_drug	Dementia_control	Other_control
Female_Adult_White_Steroids	30	2580	3830	65730
Female_Senior_White_Steroids	120	1630	14710	73450
Female_Senior_Nonwhite_Steroids	30	290	3090	16640
Male_Adult_White_Steroids	10	950	1280	18630
Male_Senior_White_Steroids	40	760	5800	29490

## Sheet: Adalimumab_RA_dementia_Steroids
Group	Dementia_drug	Other_drug	Dementia_control	Other_control
Female_Adult_White_Steroids	40	2180	3830	65730
Female_Senior_White_Steroids	90	1210	14710	73450
Female_Senior_Nonwhite_Steroids	20	230	3090	16640
Male_Adult_White_Steroids	20	870	1280	18630
Male_Senior_White_Steroids	40	550	5800	29490

## Sheet: Infliximab_RA_dementia_Steroid
Group	Dementia_drug	Other_drug	Dementia_control	Other_control
Female_Adult_White_Steroids	10	830	3830	65730
Female_Senior_White_Steroids	100	1060	14710	73450
Female_Senior_Nonwhite_Steroids	20	190	3090	16640
Male_Senior_White_Steroids	40	430	5800	29490

## Sheet: Methotrexate_RA_dementia_Steroi
Group	Dementia_drug	Other_drug	Dementia_control	Other_control
Female_Adult_White_Steroids	270	18500	3830	65730
Female_Adult_Nonwhite_Steroids	70	6230	1100	21500
Female_Senior_White_Steroids	3030	25110	14710	73450
Female_Senior_Nonwhite_Steroids	620	5510	3090	16640
Male_Adult_White_Steroids	80	4940	1280	18630
Male_Adult_Nonwhite_Steroids	20	1260	280	5070
Male_Senior_White_Steroids	1130	10200	5800	29490
Male_Senior_Nonwhite_Steroids	140	1450	950	4960
